# Supplementary material for: Systematic Review of Fear of Cancer Recurrence Patient-Reported Outcome Measures: Evaluating Methodological Quality and Measurement Properties Using the COSMIN Checklist
Source: Healthcare (Basel). 2025 Aug 29;13(17):2165. doi: 10.3390/healthcare13172165 (PMC12427728; doi:10.3390/healthcare13172165)
Supplement: Supplementary file 1 [file healthcare-13-02165-s001.zip]

Archive with 1 entries (1 files):
- healthcare-3783344-supplementary.pdf
